# Supplementary material for: Circulating Tumor DNA Analyses Predict Disease Recurrence in Non-Muscle-Invasive Bladder Cancer
Source: Front Oncol. 2021 Apr 28;11:657483. doi: 10.3389/fonc.2021.657483 (PMC8114939; doi:10.3389/fonc.2021.657483)
Supplement: Supplementary file 3 [file Table_2.xlsx]

## Sheet: Sheet1
Table S2 Somatic SNVs and InDels detected in all ctDNA samples
name	Gene.Symbol	cHGVS	pHGVS	Function	Chr	Start	Stop	Ref	Call	caseDep	caseAltDep	caseAF
P01	MLL4	c.5216C>G	p.S1739C	missense	19	36221456	36221457	C	G	626	3	0.48
P01	TP53	c.839G>C	p.R280T	missense	17	7577098	7577099	C	G	632	4	0.63
P01	KDM6A	c.1663C>T	p.Q555*	nonsense	X	44922801	44922802	C	T	337	3	0.89
P01	ARID1A	c.1831C>T	p.Q611*	nonsense	1	27059193	27059194	C	T	655	7	1.07
P01	SCAF11	c.2075C>G	p.P692R	missense	12	46321408	46321409	G	C	641	4	0.62
P02	HIST1H3B	c.350G>T	p.R117L	missense	6	26031938	26031939	C	A	512	1	0.2
P07	HRAS	c.34G>A	p.G12S	missense	11	534288	534289	C	T	837	1	0.12
P08	ERBB2	c.2215G>C	p.D739H	missense	17	37880260	37880261	G	C	792	1	0.13
P08	VWF	c.7676C>T	p.S2559L	missense	12	6078429	6078430	G	A	1403	2	0.14
P08	CR1	c.5274G>C	p.M1758I	missense	1	207787796	207787797	G	C	1518	1	0.07
P09	C17orf97	c.1078G>A	p.E360K	missense	17	263711	263712	G	A	576	11	1.91
P10	HPS6	c.445G>A	p.E149K	missense	10	103825675	103825676	G	A	760	1	0.13
P11	TP53	c.853G>A	p.E285K	missense	17	7577084	7577085	C	T	355	169	47.61
P13	PTH2	c.64C>G	p.L22V	missense	19	49926532	49926533	G	C	449	6	1.33
P14	TP53	c.734G>T	p.G245V	missense	17	7577546	7577547	C	A	870	4	0.46
P14	PODXL	c.64T>C	p.S22P	missense	7	131241054	131241055	A	G	848	1	0.12
P15	TP53	c.818G>T	p.R273L	missense	17	7577119	7577120	C	A	1209	1	0.08
P15	RBM6	c.779G>C	p.R260T	missense	3	50005636	50005637	G	C	1429	1	0.07
P15	MICALCL	c.1392_1412del	p.P465_T471del	cds-del	11	12316368	12316389	C-A(1)	.	946	13	1.37
P15	ZNF185	c.494A>T	p.E165V	missense	X	152087588	152087589	A	T	475	7	1.47
P16	KDM6A	c.853C>T	p.Q285*	nonsense	X	44913177	44913178	C	T	695	1	0.14
P16	PDE4DIP	c.4111G>A	p.V1371I	missense	1	144879338	144879339	C	T	1062	12	1.13
P16	PDE4DIP	c.248T>A	p.L83Q	missense	1	144931460	144931461	A	T	505	9	1.78
P16	PROX1	c.1156C>A	p.L386I	missense	1	214171033	214171034	C	A	746	13	1.74
P16	MKI67	c.3124G>A	p.G1042S	missense	10	129906979	129906980	C	T	353	19	5.38
P16	MICALCL	c.278A>C	p.Y93S	missense	11	12315255	12315256	A	C	790	23	2.91
P16	ACACA	c.2638G>C	p.D880H	missense	17	35600468	35600469	C	G	458	6	1.31
P16	RBM47	c.589G>A	p.A197T	missense	4	40440321	40440322	C	T	375	6	1.6
P16	RALGPS1	c.1147G>T	p.G383C	missense	9	129958861	129958862	G	T	624	13	2.08
P17	DHX32	c.2191G>A	p.E731K	missense	10	127525296	127525297	C	T	1225	1	0.08
P17	TOPORS	c.1582G>A	p.D528N	missense	9	32542940	32542941	C	T	1420	1	0.07
P19	PIK3CA	c.1633G>A	p.E545K	missense	3	178936090	178936091	G	A	779	1	0.13
P20	KDM6A	c.4144G>A	p.D1382N	missense	X	44969461	44969462	G	A	397	29	7.3
P20	CDKN1A	c.43_47del	p.S15Gfs*19	frameshift	6	36651920	36651925	AGCAA	.	894	24	2.68
P20	MLL4	c.4845G[2>1]	p.A1616Rfs*30	frameshift	19	36220124	36220125	G	.	1247	27	2.17
P20	PIK3CA	c.3140A>G	p.H1047R	missense	3	178952084	178952085	A	G	1088	26	2.39
P20	NBPF10	c.57A>C	p.E19D	missense	1	145293461	145293462	A	C	1280	4	0.31
P20	MB21D2	c.931C>T	p.Q311*	nonsense	3	192516719	192516720	G	A	614	22	3.58
P20	BAP1	c.680G>C	p.R227P	missense	3	52440371	52440372	C	G	733	22	3
P20	OR10Z1	c.728C>T	p.S243L | p.Ser243Leu	missense	1	158576955	158576956	C	T	1356	7	0.52
P21	MED12	c.514G>A	p.E172K	missense	X	70339980	70339981	G	A	761	1	0.13
P22	KDM6A	c.3685C>T	p.Q1229*	nonsense	X	44949123	44949124	C	T	428	3	0.7
P22	TP53	c.524G>A	p.R175H	missense	17	7578405	7578406	C	T	1203	10	0.83
P22	ZBTB39	c.1012C>T	p.R338W	missense	12	57397689	57397690	G	A	1160	6	0.52
P22	PROX1	c.997G>C	p.E333Q	missense	1	214170874	214170875	G	C	1161	6	0.52
P22	EP300	c.4882G>C	p.D1628H	missense	22	41572352	41572353	G	C	1338	11	0.82
P22	FAM188A	c.287G>C	p.S96T	missense	10	15883546	15883547	C	G	390	2	0.51
P22	EP300	c.5277G>C	p.Q1759H	missense	22	41572991	41572992	G	C	1305	3	0.23
P22	EP300	c.7245G>C	p.*2415Yfs*?	stop-loss	22	41574959	41574960	G	C	665	1	0.15
P22	EP300	c.5283G>A	p.M1761I	missense	22	41572997	41572998	G	A	1283	3	0.23
P22	EGR1	c.1292T>C	p.V431A	missense	5	137803429	137803430	T	C	914	2	0.22
P22	EP300	c.6095G>C	p.G2032A	missense	22	41573809	41573810	G	C	1215	10	0.82
P22	EP300	c.5877G>A	p.M1959I	missense	22	41573591	41573592	G	A	1042	7	0.67
P22	EP300	c.6834G>A	p.M2278I	missense	22	41574548	41574549	G	A	1268	5	0.39
P28	SLC35G6	c.308G>A	p.R103Q	missense	17	7385610	7385611	G	A	421	1	0.24
P29	RETSAT	c.1592G>A	p.R531Q	missense	2	85570862	85570863	C	T	1171	1	0.09
P32	ERBB2	c.839C>T	p.S280F	missense	17	37868207	37868208	C	T	519	2	0.39
P32	MLL	c.10685A>G	p.H3562R	missense	11	118377291	118377292	A	G	465	1	0.22
P32	CCDC6	c.1384A>T	p.T462S	missense	10	61552715	61552716	T	A	364	1	0.27
P32	PCDH12	c.1381G>C	p.E461Q	missense	5	141336035	141336036	C	G	589	1	0.17
P32	TP53	c.511G>T	p.E171*	nonsense	17	7578418	7578419	C	A	607	1	0.16
P32	TP53	c.638G>A	p.R213Q	missense	17	7578210	7578211	C	T	576	1	0.17
P32	FGFRL1	c.1454_1457del	p.H485Lfs*94	frameshift	4	1019072	1019076	CACT	.	607	39	6.43
P32	EP300	c.7114A>G	p.M2372V	missense	22	41574828	41574829	A	G	593	6	1.01
P33	DLC1	c.2165A>G	p.N722S	missense	8	12957680	12957681	T	C	485	1	0.21
P34	FGFRL1	c.1456T>A	p.S486T	missense	4	1019075	1019076	T	A	759	6	0.79
P34	DAZAP1	c.1148G>C	p.G383A	missense	19	1434834	1434835	G	C	554	6	1.08
P35	KDM6A	c.3778A>T	p.K1260*	nonsense	X	44950008	44950009	A	T	360	1	0.28
P37	TERT	c.-58-u66C>T	.	promoter	5	1295227	1295228	G	A	262	1	0.38
P39	CREBBP	c.1862dupT	p.D623Gfs*12	frameshift	16	3828779	3828779	.	A	1236	1	0.08
P39	TP53	c.369T[2>1]	(std:	frameshift	17	7579316	7579317	A	.	1187	2	0.17
P39	KDM6A	c.2177C>A	p.T726K	missense	X	44929076	44929077	C	A	802	6	0.75
P40	FGFR3	c.2362G>A	p.V788M	missense	4	1808929	1808930	G	A	451	6	1.33
P40	MLL2	c.5135A>G	p.K1712R	missense	12	49438035	49438036	T	C	422	5	1.18
P40	ZBTB39	c.2065C>G	p.P689A	missense	12	57396636	57396637	G	C	435	5	1.15
P41	FOXA1	c.851G>A	p.G284D	missense	14	38061137	38061138	C	T	890	1	0.11
P42	MAP3K9	c.116C>A	p.A39E	missense	14	71275772	71275773	G	T	908	16	1.76
P43	KCNB1	c.1705G>A	p.V569I	missense	20	47990391	47990392	C	T	1683	1	0.06
P44	PIK3CA	c.323G>A	p.R108H	missense	3	178916935	178916936	G	A	1277	1	0.08
P44	ACTB	c.472G>A	p.G158R	missense	7	5568241	5568242	C	T	975	1	0.1
P44	CELSR2	c.47C>T	p.P16L	missense	1	109792747	109792748	C	T	583	9	1.54
P46	RARS2	c.16C>T	p.R6C	missense	6	88299659	88299660	G	A	391	3	0.77
P46	OR4N5	c.860A>T	p.Y287F	missense	14	20612753	20612754	A	T	1066	7	0.66
P46	CELSR2	c.47C>T	p.P16L	missense	1	109792747	109792748	C	T	714	9	1.26
P47	SCAF11	c.1234G>A	p.E412K	missense	12	46322249	46322250	C	T	810	1	0.12
P47	DSPP	c.3724G>A	p.D1242N	missense	4	88537537	88537538	G	A	843	1	0.12
P49	CTNNB1	c.110C>G	p.S37C	missense	3	41266112	41266113	C	G	843	6	0.71
P49	ARID1A	c.3698dupA	p.Y1233*	frameshift	1	27099460	27099460	.	A	706	6	0.85
P49	SP8	c.674G>C	p.S225T	missense	7	20824707	20824708	C	G	386	12	3.11
P49	ZNF860	c.1309CGT[2>1]	(std:	cds-del	3	32031879	32031882	CGT	.	536	18	3.36
P49	PTEN	c.302T>C	p.I101T	missense	10	89692817	89692818	T	C	655	14	2.14
P49	MYC	c.62G>C	p.S21T	missense	8	128750524	128750525	G	C	969	17	1.75
P49	ZNF91	c.2485A>G	p.K829E	missense	19	23543295	23543296	T	C	454	8	1.76
P49	TOPORS	c.1202C>T	p.T401I	missense	9	32543320	32543321	G	A	517	5	0.97
P49	APC	c.3378C>G	p.S1126R	missense	5	112174668	112174669	C	G	812	6	0.74
P51	PRDM7	c.1070C>A	p.S357Y	missense	16	90126911	90126912	G	T	2058	26	1.2634
P51	PTCHD3	c.556C>A	p.Q186K	missense	10	27702623	27702624	G	T	1224	10	0.817
P51	TP53	c.98C>G	p.P33R	missense	17	7579471	7579472	G	C	2015	27	1.34
P51	ZNF860	c.1475G>A	p.R492H	missense	3	32032045	32032046	G	A	2276	37	1.6257
P51	ZNF91	c.998G>A	p.R333H	missense	19	23544782	23544783	C	T	2072	52	2.5097
P53	CMYA5	c.4795T>G	p.S1599A	missense	5	79029382	79029383	T	G	481	5	1.0395
P53	PRDM7	c.1070C>A	p.S357Y	missense	16	90126911	90126912	G	T	1221	23	1.8837
P54	ERBB2	c.218G>A	p.R73Q	missense	17	37864655	37864656	G	A	1888	13	0.6886
P54	ZNF845	c.1204C>T	p.R402C	missense	19	53855131	53855132	C	T	1218	26	2.1346
P55	PARD3	c.3259C>T	p.H1087Y	missense	10	34558753	34558754	G	A	856	11	1.285
P56	CDKN2A	c.35C>T	p.S12L	missense	9	21974791	21974792	G	A	1626	11	0.6765
P56	SP8	c.466G>A	p.G156S	missense	7	20824969	20824970	C	T	954	15	1.5723
P56	TP53	c.98C>G	p.P33R	missense	17	7579471	7579472	G	C	1938	10	0.516
P56	BAP1	c.680G>C	p.R227P	missense	3	52440371	52440372	C	G	953	1	0.1049
P57	AHNAK2	c.12833T>C	p.V4278A	missense	14	105408954	105408955	A	G	1264	24	1.8987
P57	TP53	c.524G>A	p.R175H	missense	17	7578405	7578406	C	T	1225	8	0.6531
P57	MLL3	c.13761G>A	p.W4587*	nonsense	7	151845250	151845251	C	T	646	2	0.3096
P58	PIK3CA	c.1645G>A	p.D549N	missense	3	178936102	178936103	G	A	1027	9	0.8763
P59	CDKN2A	c.35C>T	p.S12L	missense	9	21974791	21974792	G	A	892	15	1.6816
P59	ERBB2	c.1019G>A	p.R340Q	missense	17	37868297	37868298	G	A	1426	11	0.7714
P59	RB1	c.859G>A	p.E287K	missense	13	48937090	48937091	G	A	915	16	1.7486
P60	FOXQ1	c.404C>T	p.S135L	missense	6	1313342	1313343	C	T	1126	2	0.1776
P60	TP53	c.298C>T	p.Q100*	nonsense	17	7579388	7579389	G	A	1389	3	0.216
P61	ZNF860	c.1475G>A	p.R492H	missense	3	32032045	32032046	G	A	3191	20	0.6268
P61	TP53	c.712T>C	p.C238R	missense	17	7577568	7577569	A	G	1212	3	0.2475
P62	TP53	c.374C>T	p.T125M	missense	17	7579312	7579313	G	A	2626	17	0.6474
P62	TP53	c.257C>T	p.T86M	missense	17	7579312	7579313	G	A	2626	17	0.6474
P62	CTNNB1	c.110C>T	p.S37F	missense	3	41266112	41266113	C	T	1678	1	0.0596
P62	OR4S1	c.410G>A	p.R137Q	missense	11	48328183	48328184	G	A	1741	13	0.7467
P62	RRP12	c.3172G>C	p.E1058Q	missense	10	99126541	99126542	C	G	1302	1	0.0768
P63	ERBB2	c.929G>A	p.R310Q	missense	17	37868297	37868298	G	A	1694	11	0.6494
P63	MTOR	c.5611G>A	p.E1871K	missense	1	11190587	11190588	C	T	1655	19	1.148
P64	MLL4	c.3335-2A>T	.	splice-3	19	36215535	36215536	A	T	604	1	0.1656
P64	SETD2	c.5818dupA	p.S1940Kfs*2	frameshift	3	47125451	47125451	.	T	591	1	0.1692
P69	ERBB2	c.3511G>A	p.G1171R	missense	17	37884129	37884130	G	A	1546	9	0.5821
P70	ERBB2	c.3601G>A	p.G1201R	missense	17	37884129	37884130	G	A	1285	10	0.7782
P71	CCHCR1	c.759C>G	p.S253R	missense	6	31122314	31122315	G	C	2466	49	1.987
P71	PRDM7	c.1070C>A	p.S357Y	missense	16	90126911	90126912	G	T	3118	60	1.9243
P71	TP53	c.838A>G	p.R280G	missense	17	7577099	7577100	T	C	3394	37	1.0902
P71	HRAS	c.182A>G	p.Q61R	missense	11	533873	533874	T	C	1467	1	0.0682
P72	ERBB2	c.3511G>A	p.G1171R	missense	17	37884129	37884130	G	A	1883	22	1.1683
P72	KDM6A	c.2177C>A	p.T726K	missense	NA	44929076	44929077	C	A	1064	15	1.4098
P74	AHNAK2	c.6180C>G	p.H2060Q	missense	14	105415607	105415608	G	C	960	19	1.9792
P74	CDH4	c.1874A>G	p.K625R	missense	20	60503349	60503350	A	G	1700	35	2.0588
P74	KDM6A	c.2177C>A	p.T726K	missense	NA	44929076	44929077	C	A	977	26	2.6612
P75	ARID1A	c.5372C>T	p.S1791L	missense	1	27105760	27105761	C	T	2050	31	1.5122
P75	C2orf71	c.3481G>A	p.E1161K	missense	2	29293646	29293647	C	T	2251	13	0.5775
P75	CDKN2A	c.35C>T	p.S12L	missense	9	21974791	21974792	G	A	2133	22	1.0314
P75	COX6A1	c.23C>T	p.S8L	missense	12	120875951	120875952	C	T	995	11	1.1055
P75	EFCAB6	c.1087C>T	p.H363Y	missense	22	44083405	44083406	G	A	1232	11	0.8929
P75	KDM6A	c.3352C>T	p.L1118F	missense	NA	44942771	44942772	C	T	1615	14	0.8669
P75	KRTAP1-5	c.524G>A	p.(*175=)	stop-retained	17	39182883	39182884	C	T	2230	18	0.8072
P75	MTOR	c.6145G>A	p.E2049K	missense	1	11187751	11187752	C	T	2407	13	0.5401
P75	MTOR	c.5083C>T	p.Q1695*	nonsense	1	11199407	11199408	G	A	2355	28	1.189
P75	NRG3	c.2059G>A	p.E687K	missense	10	84745328	84745329	G	A	1325	9	0.6792
P75	PBRM1	c.3116C>T	p.S1039F	missense	3	52620636	52620637	G	A	1637	13	0.7941
P75	PBRM1	c.2822C>T	p.S941L	missense	3	52623228	52623229	G	A	1949	20	1.0262
P75	PIK3CA	c.1645G>A	p.D549N	missense	3	178936102	178936103	G	A	1625	9	0.5538
P75	PNLIPRP2	c.964G>A	p.E322K	missense	10	118396319	118396320	G	A	1243	7	0.5632
P75	PRDM7	c.1070C>A	p.S357Y	missense	16	90126911	90126912	G	T	2656	35	1.3178
P75	RARS2	c.16C>T	p.R6C	missense	6	88299659	88299660	G	A	992	12	1.2097
P75	RB1	c.1447C>T	p.H483Y	missense	13	48954325	48954326	C	T	988	7	0.7085
P75	SETD2	c.5821G>A	p.E1941K	missense	3	47125448	47125449	C	T	1913	11	0.575
P75	TRPC6	c.1138C>T	p.H380Y	missense	11	101359822	101359823	G	A	886	6	0.6772
P75	ZNF814	c.652G>A	p.E218K	missense	19	58386105	58386106	C	T	2107	18	0.8543
P75	KDM6A	c.184_185insA	p.F62Yfs*3	frameshift	X	44733192	44733192	.	A	572	3	0.5245
P75	TP53	c.1024C>T	p.R342*	nonsense	17	7574002	7574003	G	A	1030	8	0.7767
P77	RB1	c.751C>T	p.R251*	nonsense	13	48936982	48936983	C	T	1261	1	0.0793
P79	KRT8	c.107C>T	p.S36L	missense	12	53298658	53298659	G	A	787	1	0.1271
P81	ERBB2	c.3511G>A	p.G1171R	missense	17	37884129	37884130	G	A	1130	23	2.0354
Note:
(1)CTCCTCCTCCTCCTCCTCCTA
